# Supplementary material for: Uncovering heterogeneity in mental health changes among first-year medical students
Source: Med Educ Online. 2024 Feb 23;29(1):2317493. doi: 10.1080/10872981.2024.2317493 (PMC10896144; doi:10.1080/10872981.2024.2317493)
Supplement: Supplemental Material [file ZMEO_A_2317493_SM8092.zip]

Archive with 5 entries (4 files):
- Supplementary files/
- Supplementary files/FigureA1_Caption_Supplemental online material.docx
- Supplementary files/FigureA1_supplementary_material_revised.tif
- Supplementary files/TableA1_Supplemental online material_revised.docx
- Supplementary files/TableA1_Supplemental online material_tracked_revised_Clean.docx
